# Supplementary material for: Ezrin Polarization as a Diagnostic Marker for Circulating Tumor Cells in Hepatocellular Carcinoma
Source: Cells. 2024 Dec 25;14(1):6. doi: 10.3390/cells14010006 (PMC11720075; doi:10.3390/cells14010006)
Supplement: Supplementary file 1 [file cells-14-00006-s001.zip]

Archive with 1 entries (1 files):
- cells-3308875-supplementary.pdf
